# Supplementary material for: High-fat diet impairs ferroptosis and promotes cancer invasiveness via downregulating tumor suppressor ACSL4 in lung adenocarcinoma
Source: Biol Direct. 2021 May 31;16:10. doi: 10.1186/s13062-021-00294-7 (PMC8166005; doi:10.1186/s13062-021-00294-7)
Supplement: Supplementary file 6 — Additional file 6. [file 13062_2021_294_MOESM6_ESM.xls]

## Sheet: out_put.GO_RESPONSE_TO_OXIDATIV
Table S1 Expressed oxidative stress-related genes that were enriched in the high ACSL4 group in lung adenocarcinoma.
Gene name	Signal-to-noise ratio	RES	Core enrichment
ETS1	0.37	0.0102	YES
CYBB	0.347	0.0198	YES
FAS	0.324	0.028	YES
JAK2	0.309	0.0353	YES
MSRB3	0.309	0.044	YES
SOD2	0.299	0.0513	YES
HIF1A	0.286	0.0571	YES
SLC25A24	0.278	0.0638	YES
PRNP	0.277	0.0714	YES
GPX8	0.273	0.0789	YES
AIF1	0.263	0.0831	YES
ARL6IP5	0.26	0.0897	YES
PDGFRA	0.258	0.0962	YES
TNFAIP3	0.252	0.102	YES
KLF6	0.249	0.108	YES
SLC8A1	0.239	0.11	YES
NFKB1	0.237	0.117	YES
KAT2B	0.229	0.121	YES
IL1R1	0.225	0.125	YES
NOX4	0.219	0.128	YES
MAP3K5	0.218	0.133	YES
FER	0.214	0.137	YES
IL1B	0.207	0.138	YES
GAB1	0.205	0.142	YES
SETX	0.2	0.143	YES
VRK2	0.199	0.148	YES
PKD2	0.196	0.151	YES
TPM1	0.195	0.156	YES
ADAM9	0.194	0.161	YES
LDHA	0.193	0.165	YES
KPNA4	0.191	0.169	YES
PLA2R1	0.18	0.165	YES
FOXO1	0.179	0.169	YES
PDGFRB	0.174	0.17	YES
MMP14	0.174	0.174	YES
HMOX1	0.174	0.179	YES
CPEB2	0.173	0.184	YES
FOSL1	0.17	0.185	YES
ERO1L	0.168	0.187	YES
PTPRK	0.167	0.192	YES
OLR1	0.167	0.196	YES
ATP7A	0.162	0.194	YES
MMP3	0.162	0.199	YES
MBL2	0.161	0.203	YES
PPP2CB	0.16	0.206	YES
FN1	0.159	0.209	YES
ANGPTL7	0.158	0.211	YES
CASP3	0.157	0.215	YES
PTGS1	0.157	0.219	YES
ARG1	0.155	0.221	YES
NUDT2	0.152	0.221	YES
CHUK	0.152	0.226	YES
OXR1	0.149	0.225	YES
SNCA	0.147	0.227	YES
EGLN1	0.145	0.227	YES
WRN	0.143	0.229	YES
KLF4	0.141	0.231	YES
HBB	0.139	0.232	YES
PDCD10	0.136	0.23	YES
IL6	0.134	0.231	YES
ADA	0.134	0.234	YES
MICB	0.134	0.238	YES
ZNF277	0.134	0.241	YES
ANXA1	0.131	0.24	YES
PPARGC1B	0.13	0.242	YES
IL18RAP	0.13	0.245	YES
VNN1	0.129	0.248	YES
OXSR1	0.129	0.251	YES
SEPP1	0.129	0.254	YES
NR4A3	0.128	0.258	YES
GPX7	0.126	0.256	YES
STK24	0.125	0.258	YES
PDK1	0.124	0.261	YES
TOR1A	0.121	0.257	YES
EDN1	0.12	0.258	YES
DUSP1	0.118	0.258	YES
ERCC6	0.117	0.258	YES
FOXO3	0.117	0.261	YES
AREG	0.116	0.264	YES
PLEKHA1	0.114	0.261	YES
CCL5	0.112	0.26	YES
CAT	0.111	0.262	YES
COL1A1	0.11	0.262	YES
STX2	0.11	0.265	YES
CCR7	0.11	0.268	YES
GJB2	0.109	0.271	YES
ERCC8	0.107	0.269	YES
TRPA1	0.107	0.272	YES
PRKAA1	0.104	0.267	YES
F3	0.102	0.266	YES
PXDN	0.101	0.267	YES
PON2	0.1	0.268	YES
PDGFD	0.0994	0.269	YES
XPA	0.0984	0.27	YES
MTF1	0.0984	0.272	YES
CCL19	0.0979	0.274	YES
ARNTL	0.0967	0.274	YES
PTK2B	0.0954	0.274	YES
MTR	0.0946	0.274	YES
NR4A2	0.0938	0.275	YES
CYP1B1	0.0927	0.274	YES
ABCC2	0.0917	0.274	YES
PRDX3	0.0898	0.272	YES
MDM2	0.0888	0.273	YES
PML	0.0867	0.27	YES
KRT1	0.0855	0.269	YES
TXNDC8	0.0855	0.272	YES
KCNA5	0.085	0.272	YES
PSEN1	0.0847	0.274	YES
TRPC6	0.0845	0.276	YES
DUOX2	0.0837	0.277	YES
ADIPOQ	0.0834	0.278	YES
LRRK2	0.0821	0.278	NO
FABP1	0.0802	0.274	NO
GUCY1B3	0.0788	0.273	NO
IMPACT	0.0768	0.27	NO
CD38	0.0762	0.271	NO
ADNP2	0.0753	0.27	NO
HBA1	0.0744	0.269	NO
ECT2	0.0742	0.271	NO
EP300	0.0737	0.271	NO
TAT	0.0735	0.273	NO
SLC23A2	0.0725	0.272	NO
APP	0.0717	0.271	NO
MPO	0.0714	0.272	NO
GPX1	0.071	0.273	NO
CYGB	0.0673	0.263	NO
RRM2B	0.0646	0.256	NO
HBA2	0.063	0.253	NO
CHRNA4	0.0628	0.254	NO
TXNIP	0.0625	0.255	NO
GCLM	0.0622	0.255	NO
SPHK1	0.062	0.256	NO
HYAL1	0.0616	0.255	NO
CCNA2	0.0607	0.254	NO
AKR1B1	0.0605	0.255	NO
GSK3B	0.06	0.256	NO
PXDNL	0.0573	0.249	NO
NFE2L2	0.0573	0.251	NO
HP	0.057	0.251	NO
CRYGD	0.056	0.25	NO
AQP1	0.0557	0.25	NO
FOS	0.0524	0.242	NO
SIN3A	0.0522	0.243	NO
DIABLO	0.0497	0.237	NO
PXN	0.0492	0.236	NO
DPEP1	0.0481	0.234	NO
AGER	0.0477	0.234	NO
S100A7	0.0452	0.227	NO
PPP1R15B	0.0441	0.225	NO
HAO1	0.0441	0.226	NO
CYCS	0.0439	0.226	NO
EPAS1	0.0434	0.226	NO
PRKD1	0.0432	0.226	NO
GJA3	0.043	0.227	NO
ZC3H12A	0.0406	0.22	NO
MSRA	0.0402	0.22	NO
IDH1	0.0377	0.213	NO
SLC11A2	0.0374	0.213	NO
NOS1	0.037	0.213	NO
HYAL2	0.037	0.214	NO
BAK1	0.0367	0.214	NO
CD36	0.0365	0.215	NO
KLF2	0.0352	0.212	NO
IL18BP	0.0349	0.212	NO
PLA2G4A	0.0318	0.202	NO
TXNL1	0.031	0.199	NO
SIRT1	0.0302	0.197	NO
GCLC	0.0302	0.198	NO
TP53INP1	0.0298	0.198	NO
APOE	0.0285	0.194	NO
PARK2	0.0237	0.179	NO
PRODH	0.0228	0.176	NO
IPCEF1	0.0225	0.176	NO
PLK3	0.0221	0.175	NO
CDK1	0.0211	0.172	NO
ATP2A2	0.0211	0.173	NO
SELK	0.0197	0.169	NO
STAU1	0.019	0.168	NO
LIAS	0.0142	0.151	NO
PINK1	0.0139	0.15	NO
TXNRD1	0.0129	0.147	NO
SGK2	0.01	0.136	NO
SLC7A11	0.0099	0.136	NO
PSIP1	0.00858	0.132	NO
GSR	0.00825	0.131	NO
TPO	0.00823	0.131	NO
ALS2	0.00818	0.131	NO
NOX5	0.0081	0.131	NO
CRYAB	0.0073	0.129	NO
RBM11	0.00717	0.129	NO
SRXN1	0.00683	0.127	NO
STC2	0.00616	0.124	NO
GPX2	0.00533	0.121	NO
OGG1	0.00516	0.121	NO
BMP4	0.00258	0.112	NO
VKORC1L1	0.00231	0.112	NO
NDUFB4	0.00229	0.112	NO
LPO	0.002	0.111	NO
EEF2	0.00101	0.107	NO
MELK	0.000276	0.105	NO
XBP1	0	0.0959	NO
PTGS2	-0.000798	0.0935	NO
APOA4	-0.00102	0.093	NO
PPIF	-0.00135	0.0919	NO
NDUFA12	-0.00176	0.0907	NO
CDK2	-0.00479	0.0808	NO
ATOX1	-0.00584	0.077	NO
HSPA1B	-0.00785	0.0708	NO
ERCC1	-0.00811	0.0699	NO
GPX3	-0.00862	0.0687	NO
CYBA	-0.00963	0.0651	NO
ETFDH	-0.0101	0.0639	NO
NFE2L1	-0.0102	0.0638	NO
KCNC2	-0.0106	0.063	NO
SHC1	-0.0111	0.0616	NO
TXN	-0.0126	0.0568	NO
RHOB	-0.0129	0.0561	NO
BNIP3	-0.013	0.0564	NO
RPS3	-0.0135	0.0552	NO
DHCR24	-0.014	0.0546	NO
GLRX2	-0.0142	0.0542	NO
GPX5	-0.0144	0.0539	NO
PTPRN	-0.0152	0.0524	NO
NDUFA6	-0.0169	0.0463	NO
ANKRD2	-0.0174	0.0448	NO
PRDX1	-0.0186	0.0427	NO
G6PD	-0.0201	0.0379	NO
SOD3	-0.0219	0.0324	NO
PAX2	-0.022	0.0327	NO
ABL1	-0.0222	0.0328	NO
SCGB1A1	-0.0224	0.0326	NO
NGFR	-0.023	0.0315	NO
BCL2	-0.0233	0.0314	NO
GNAO1	-0.0248	0.0271	NO
HSPA1A	-0.0249	0.0273	NO
SEPN1	-0.0255	0.026	NO
SCARA3	-0.0263	0.0245	NO
ARNT	-0.0283	0.0185	NO
APTX	-0.0306	0.0121	NO
STAR	-0.0308	0.0127	NO
FXN	-0.0312	0.0123	NO
APOD	-0.0318	0.0119	NO
HDAC2	-0.0341	0.00421	NO
TP53	-0.0351	0.00139	NO
JUN	-0.0353	0.00178	NO
TACR1	-0.0373	-0.00412	NO
ATRN	-0.0375	-0.00352	NO
PPARGC1A	-0.039	-0.00777	NO
TRPM2	-0.0395	-0.00855	NO
CLN8	-0.0404	-0.01	NO
NQO1	-0.0426	-0.0158	NO
ZNF622	-0.0426	-0.0147	NO
ETV5	-0.044	-0.0179	NO
PDLIM1	-0.0457	-0.0217	NO
EPX	-0.0461	-0.0215	NO
STAT6	-0.0464	-0.0211	NO
AKR1C3	-0.047	-0.0213	NO
NET1	-0.0488	-0.0253	NO
PRKRA	-0.0489	-0.0241	NO
CA3	-0.0497	-0.0254	NO
MT3	-0.0504	-0.0262	NO
DGKK	-0.0551	-0.0388	NO
TXNDC2	-0.0562	-0.0405	NO
FGF8	-0.0573	-0.0428	NO
PRDX2	-0.0584	-0.045	NO
DUOX1	-0.064	-0.0616	NO
NOS3	-0.0653	-0.0637	NO
SIRT2	-0.0672	-0.0669	NO
GPX6	-0.0676	-0.0665	NO
RELA	-0.0678	-0.0651	NO
MGST1	-0.0693	-0.0678	NO
TXN2	-0.072	-0.0723	NO
RGS14	-0.0762	-0.0821	NO
SRC	-0.0774	-0.0825	NO
FKBP1B	-0.0786	-0.0836	NO
PRDX6	-0.0789	-0.0822	NO
SOD1	-0.0794	-0.0816	NO
MGMT	-0.0799	-0.0803	NO
ROMO1	-0.0863	-0.093	NO
PARP1	-0.0881	-0.0949	NO
DNM2	-0.0882	-0.0925	NO
MSRB2	-0.0887	-0.0913	NO
ALDH3A2	-0.091	-0.0932	NO
APEX1	-0.0946	-0.0983	NO
PNPT1	-0.0972	-0.101	NO
NEFH	-0.0978	-0.0998	NO
PARK7	-0.0984	-0.0983	NO
PSMB5	-0.0991	-0.0969	NO
GPX4	-0.0991	-0.0942	NO
STX4	-0.0995	-0.0926	NO
MAPT	-0.101	-0.0937	NO
DDIT3	-0.107	-0.104	NO
MB	-0.108	-0.104	NO
UCP2	-0.111	-0.107	NO
SDC1	-0.115	-0.111	NO
AIFM1	-0.116	-0.108	NO
ALDH3B1	-0.117	-0.107	NO
NUDT1	-0.118	-0.105	NO
PENK	-0.119	-0.103	NO
ERCC3	-0.12	-0.101	NO
ATF4	-0.124	-0.104	NO
CYP2E1	-0.127	-0.105	NO
HNRNPD	-0.128	-0.103	NO
HTRA2	-0.13	-0.102	NO
CHD6	-0.131	-0.0989	NO
NDUFS2	-0.133	-0.0989	NO
ADPRHL2	-0.133	-0.0952	NO
MPV17	-0.136	-0.0948	NO
EZH2	-0.137	-0.0939	NO
PDK2	-0.139	-0.0926	NO
WNT16	-0.142	-0.0927	NO
HDAC6	-0.143	-0.0896	NO
DHRS2	-0.146	-0.0885	NO
ERCC2	-0.146	-0.0854	NO
GSTP1	-0.146	-0.0816	NO
RAD52	-0.149	-0.081	NO
ALAD	-0.152	-0.0801	NO
PPP5C	-0.154	-0.0777	NO
GSS	-0.157	-0.0777	NO
P4HB	-0.164	-0.0806	NO
UCP3	-0.169	-0.0816	NO
PRDX5	-0.172	-0.08	NO
TRAF2	-0.185	-0.0883	NO
KDM6B	-0.186	-0.0838	NO
PYCR1	-0.194	-0.0853	NO
AKT1	-0.194	-0.0803	NO
MAPK7	-0.198	-0.0796	NO
PRKCD	-0.201	-0.076	NO
ENDOG	-0.202	-0.0712	NO
NEIL1	-0.205	-0.0674	NO
ATP13A2	-0.205	-0.062	NO
UCN	-0.209	-0.0581	NO
NDUFS8	-0.209	-0.0523	NO
BAD	-0.228	-0.0576	NO
STK25	-0.237	-0.0564	NO
LONP1	-0.237	-0.0497	NO
TMEM161A	-0.241	-0.0446	NO
ZNF580	-0.255	-0.0431	NO
PNKP	-0.278	-0.0429	NO
PCGF2	-0.282	-0.0358	NO
MUTYH	-0.289	-0.0295	NO
TXNRD2	-0.314	-0.0251	NO
PYCR2	-0.329	-0.0169	NO
CCS	-0.355	-0.00882	NO
CBX8	-0.356	0.00129	NO
